# Supplementary material for: Colorimetric Metal‐Free Detection of Carbon Monoxide: Reversible CO Uptake by a BNB Frustrated Lewis Pair
Source: Angew Chem Int Ed Engl. 2021 Jun 22;60(30):16416–9. doi: 10.1002/anie.202106413 (PMC8362209; doi:10.1002/anie.202106413)
Supplement: Supplementary file 1 — Supplementary [file ANIE-60-16416-s001.zip]

Archive with 7 entries (7 files):
- 2_checkcif.pdf
- 3-ONNPtBu3_checkcif.pdf
- 4_checkcif.pdf
- 6_checkcif.pdf
- 7_checkcif.pdf
- 8_checkcif.pdf
- 9_checkcif.pdf
